# Supplementary material for: Cognitive expertise in esport experts: a three-level model meta-analysis
Source: PeerJ. 2024 Aug 7;12:e17857. doi: 10.7717/peerj.17857 (PMC11316462; doi:10.7717/peerj.17857)
Supplement: Supplemental Information 3 [file peerj-12-17857-s003.zip]

Archive with 4 entries (4 files):
- meta_data_code2.0/001meta.R
- meta_data_code2.0/002risk_of_bias.R
- meta_data_code2.0/003forest_plot.R
- meta_data_code2.0/effect_sizes.csv
