# Supplementary material for: Cognitive expertise in esport experts: a three-level model meta-analysis
Source: PeerJ. 2024 Aug 7;12:e17857. doi: 10.7717/peerj.17857 (PMC11316462; doi:10.7717/peerj.17857)
Supplement: Supplemental Information 3 [file peerj-12-17857-s003.zip › meta_data_code2.0/effect_sizes.csv]

effect_size_id	study_id	reference	es	weight	sample_size	var	se	ci_lo	ci_hi	higher_group_n	lower_group_n	professional_level	cognitive_level	DV_type	game	gender	female_ratio	Mean_age	age_group	year	continent	moderator7_continent	subgroup	cognitive_paradigm	Tests	indicators	mean1	sd1	n1	mean2	sd2	n2	mean_difference	s(combine)	n((1/n1+1/n2)^0.5)	t	df	rob_1_participants	rob_2_confounding	rob_3_measurment	rob_4_blinding	rob_5_incomplete	rob_6_selective
1	1	Benoit et al., 2020	-0.247968644	7.409966376	30	0.134953379	0.367360013	-0.967994269	0.472056981	14	16	Professional vs.Amateur	Basic cognition	speed	Shooting games	both	0.133	24.54	older	2020	EA	Canada	EA_FPS	bottom up attention	D2 Test of Attention	E%, percentage of errors	-4.41	2.98	14	-3.66	2.91	16	-0.75	2.942707087	0.365962527	-0.696430223	28	Low risk	Low risk	Unclear risk	High risk	Low risk	Low risk
2	1	Benoit et al., 2020	0.751270099	6.976645987	30	0.143335351	0.378596554	0.009220853	1.493319346	14	16	Professional vs.Amateur	Basic cognition	speed	Shooting games	both	0.133	24.54	older	2020	EA	Canada	EA_FPS	bottom up attention	D2 Test of Attention	FR, fluctuation rate	-11	3.21	14	-13.75	3.84	16	2.75	3.561386668	0.365962527	2.109973239	28	Low risk	Low risk	Unclear risk	High risk	Low risk	Low risk
3	1	Benoit et al., 2020	0.62043888	6.846499122	29	0.146060049	0.382178034	-0.128630066	1.369507826	13	16	Professional vs.Amateur	Higher cognition	speed	Shooting games	both	0.138	24.54	older	2020	EA	Canada	EA_FPS	problem solving	Tower of London	Accuracy Ratio	-1.49	0.29	13	-2	1.04	16	0.51	0.798915932	0.373393997	1.709628554	27	Low risk	Low risk	Unclear risk	High risk	Low risk	Low risk
4	1	Benoit et al., 2020	0.335258262	7.363668681	30	0.135801873	0.368513057	-0.38702733	1.057543854	14	16	Professional vs.Amateur	Higher cognition	speed	Shooting games	both	0.133	24.54	older	2020	EA	Canada	EA_FPS	inhibition	D-KEFS Color-Word	Inhibition	-43.67	5.58	14	-45.94	7.35	16	2.27	6.587625575	0.365962527	0.941586736	28	Low risk	Low risk	Unclear risk	High risk	Low risk	Low risk
5	1	Benoit et al., 2020	0.127744932	7.45153424	30	0.134200551	0.366333934	-0.590269578	0.845759442	14	16	Professional vs.Amateur	Higher cognition	speed	Shooting games	both	0.133	24.54	older	2020	EA	Canada	EA_FPS	inhibition	D-KEFS Color-Word	Flexibility	-51.42	6.97	14	-52.25	5.7	16	0.83	6.321453551	0.365962527	0.358776941	28	Low risk	Low risk	Unclear risk	High risk	Low risk	Low risk
6	1	Benoit et al., 2020	0.852357062	6.847574372	30	0.146037114	0.382148026	0.10334693	1.601367194	14	16	Professional vs.Amateur	Basic cognition	accuracy	Shooting games	both	0.133	24.54	older	2020	EA	Canada	EA_FPS	bottom up attention	D2 Test of Attention	TN, total number of items processed	546.29	56.14	14	493.56	63.49	16	52.73	60.18922433	0.365962527	2.393880167	28	Low risk	Low risk	Unclear risk	High risk	Low risk	Low risk
7	1	Benoit et al., 2020	0.811668049	6.900899047	30	0.144908655	0.380668695	0.065557407	1.557778691	14	16	Professional vs.Amateur	Basic cognition	accuracy	Shooting games	both	0.133	24.54	older	2020	EA	Canada	EA_FPS	bottom up attention	D2 Test of Attention	TN-E, total number of items processed minus the errors	521.86	52.48	14	474.94	59.31	16	46.92	56.24217301	0.365962527	2.279603385	28	Low risk	Low risk	Unclear risk	High risk	Low risk	Low risk
8	1	Benoit et al., 2020	0.468218477	7.268372568	30	0.13758238	0.37092099	-0.258786663	1.195223616	14	16	Professional vs.Amateur	Basic cognition	accuracy	Shooting games	both	0.133	24.54	older	2020	EA	Canada	EA_FPS	bottom up attention	D2 Test of Attention	CP, concentration performance	208.79	31.62	14	194.38	28.41	16	14.41	29.94318352	0.365962527	1.315011015	28	Low risk	Low risk	Unclear risk	High risk	Low risk	Low risk
9	1	Benoit et al., 2020	0.55470282	7.191304702	30	0.139056825	0.372903238	-0.176187527	1.285593167	14	16	Professional vs.Amateur	Basic cognition	accuracy	Shooting games	both	0.133	24.54	older	2020	EA	Canada	EA_FPS	bottom up attention	WAIS-IV Coding	number	77.5	12.25	14	71	10.61	16	6.5	11.40080511	0.365962527	1.557905881	28	Low risk	Low risk	Unclear risk	High risk	Low risk	Low risk
10	1	Benoit et al., 2020	1.266542396	6.224167161	30	0.160664065	0.400829222	0.48091712	2.052167671	14	16	Professional vs.Amateur	Basic cognition	accuracy	Shooting games	both	0.133	24.54	older	2020	EA	Canada	EA_FPS	spatial cognition	WMS-III Spatial Span	Total	23	2.94	14	19.5	2.45	16	3.5	2.688628833	0.365962527	3.557136856	28	Low risk	Low risk	Unclear risk	High risk	Low risk	Low risk
11	1	Benoit et al., 2020	1.362998962	6.064599841	30	0.164891341	0.406068148	0.567105391	2.158892532	14	16	Professional vs.Amateur	Basic cognition	accuracy	Shooting games	both	0.133	24.54	older	2020	EA	Canada	EA_FPS	spatial cognition	WMS-III Spatial Span	Forward	12.43	1.5	14	10.19	1.68	16	2.24	1.598950549	0.365962527	3.828039123	28	Low risk	Low risk	Unclear risk	High risk	Low risk	Low risk
12	1	Benoit et al., 2020	0.695239585	7.043020346	30	0.141984539	0.376808359	-0.043304799	1.433783969	14	16	Professional vs.Amateur	Basic cognition	accuracy	Shooting games	both	0.133	24.54	older	2020	EA	Canada	EA_FPS	spatial cognition	WMS-III Spatial Span	Backward	10.57	1.99	14	9.31	1.54	16	1.26	1.763269082	0.365962527	1.952609215	28	Low risk	Low risk	Unclear risk	High risk	Low risk	Low risk
13	1	Benoit et al., 2020	0.822406157	6.332679238	28	0.157911046	0.397380228	0.04354091	1.601271404	12	16	Professional vs.Amateur	Basic cognition	accuracy	Shooting games	both	0.143	24.54	older	2020	EA	Canada	EA_FPS	verbal cognition	WAIS-IV Digit Span	Total	32.75	5.5	12	28.25	5.17	16	4.5	5.31211786	0.381881308	2.218280238	26	Low risk	Low risk	Unclear risk	High risk	Low risk	Low risk
14	1	Benoit et al., 2020	0.747151229	6.418410477	28	0.155801815	0.394717386	-0.026494848	1.520797305	12	16	Professional vs.Amateur	Basic cognition	accuracy	Shooting games	both	0.143	24.54	older	2020	EA	Canada	EA_FPS	verbal cognition	WAIS-IV Digit Span	Forward	11.67	2.46	12	9.75	2.52	16	1.92	2.494791497	0.381881308	2.015294744	26	Low risk	Low risk	Unclear risk	High risk	Low risk	Low risk
15	1	Benoit et al., 2020	0.639743525	6.529897615	28	0.153141758	0.391333308	-0.127269758	1.406756809	12	16	Professional vs.Amateur	Basic cognition	accuracy	Shooting games	both	0.143	24.54	older	2020	EA	Canada	EA_FPS	verbal cognition	WAIS-IV Digit Span	Backward	10.25	2.7	12	8.69	2.09	16	1.56	2.367337843	0.381881308	1.725583409	26	Low risk	Low risk	Unclear risk	High risk	Low risk	Low risk
16	1	Benoit et al., 2020	0.592221485	7.15440591	30	0.13977401	0.373863624	-0.140551218	1.324994189	14	16	Professional vs.Amateur	Basic cognition	accuracy	Shooting games	both	0.133	24.54	older	2020	EA	Canada	EA_FPS	verbal cognition	WAIS-IV Digit Span	Sequencing	10.83	1.8	14	9.81	1.56	16	1.02	1.675708805	0.365962527	1.663278608	28	Low risk	Low risk	Unclear risk	High risk	Low risk	Low risk
17	1	Benoit et al., 2020	-0.282714834	7.393130485	30	0.135260699	0.367778057	-1.003559826	0.438130158	14	16	Professional vs.Amateur	Higher cognition	accuracy	Shooting games	both	0.133	24.54	older	2020	EA	Canada	EA_FPS	problem solving	WAIS-IV Visual Puzzles	number	18.5	3.88	14	19.5	3.01	16	-1	3.441390396	0.365962527	-0.794016339	28	Low risk	Low risk	Unclear risk	High risk	Low risk	Low risk
18	1	Benoit et al., 2020	0.384717795	7.043496786	29	0.141974935	0.376795615	-0.35380161	1.1232372	13	16	Professional vs.Amateur	Higher cognition	accuracy	Shooting games	both	0.138	24.54	older	2020	EA	Canada	EA_FPS	problem solving	Tower of London	Total	20.15	4.32	13	18.44	4.32	16	1.71	4.32	0.373393997	1.0600956	27	Low risk	Low risk	Unclear risk	High risk	Low risk	Low risk
19	1	Benoit et al., 2020	1.333594752	5.516134504	27	0.18128637	0.425777371	0.499071104	2.1681184	14	13	Professional vs.Amateur	Basic cognition	accuracy	Shooting games	both	0.148	24.54	older	2020	EA	Canada	EA_FPS	top down attention	MOT	3D-MOT,speed thresholds-base line	0.902889215	0.20408162	14	0.635956371	0.18263811	13	0.266932844	0.194084636	0.385164443	3.570792946	25	Low risk	Low risk	Unclear risk	High risk	Low risk	Low risk
20	1	Benoit et al., 2020	0.500096307	7.241295135	30	0.138096843	0.371613836	-0.228266812	1.228459427	14	16	Professional vs.Amateur	Basic cognition	accuracy	Shooting games	both	0.133	24.54	older	2020	EA	Canada	EA_FPS	motor control	Grooved Pegboard(Dominant hand)	accuracy	69.73	11.26	14	64.1	10.68	16	5.63	10.95310589	0.365962527	1.404541224	28	Low risk	Low risk	Unclear risk	High risk	Low risk	Low risk
21	1	Benoit et al., 2020	0.448582157	7.284258265	30	0.137282337	0.370516312	-0.277629814	1.174794128	14	16	Professional vs.Amateur	Basic cognition	accuracy	Shooting games	both	0.133	24.54	older	2020	EA	Canada	EA_FPS	motor control	Grooved Pegboard(Non-Dominant hand)	accuracy	71.58	13.95	14	66.12	9.65	16	5.46	11.84222168	0.365962527	1.259861597	28	Low risk	Low risk	Unclear risk	High risk	Low risk	Low risk
22	2	Ding et al., 2018	0.427986995	9.776159112	40	0.102289661	0.319827549	-0.198875	1.05484899	20	20	Professional vs.Amateur	Basic cognition	speed	Strategy games	male	0	19.5	younger	2018	Asia	China	Asia_RTS	bottom up attention	Simple reaction time	reaction time	-0.251997635	0.031727252	20	-0.265836208	0.031654676	20	0.013838573	0.031690985	0.316227766	1.380878829	38	Low risk	Unclear risk	Unclear risk	Unclear risk	Unclear risk	Low risk
23	2	Ding et al., 2018	0.058132747	9.995777513	40	0.100042243	0.316294551	-0.561804572	0.678070066	20	20	Professional vs.Amateur	Higher cognition	speed	Strategy games	male	0	19.5	younger	2018	Asia	China	Asia_RTS	inhibition	flanker	response cost	0.044454685	0.070254553	20	0.040868408	0.04874552	20	0.003586277	0.060464154	0.316227766	0.18756243	38	Low risk	Unclear risk	Unclear risk	Unclear risk	Unclear risk	Low risk
24	2	Ding et al., 2018	0.319583114	9.873942624	40	0.101276667	0.318239952	-0.304167192	0.94333342	20	20	Professional vs.Amateur	Higher cognition	speed	Strategy games	male	0	19.5	younger	2018	Asia	China	Asia_RTS	inhibition	flanker	task switch cost	-0.039784946	0.043548756	20	-0.052329749	0.032616487	20	0.012544803	0.038472908	0.316227766	1.0311191	38	Low risk	Unclear risk	Unclear risk	Unclear risk	Unclear risk	Low risk
25	2	Ding et al., 2018	0.193494208	9.953417993	40	0.100468	0.316966875	-0.427760868	0.814749284	20	20	Professional vs.Amateur	Basic cognition	accuracy	Strategy games	male	0	19.5	younger	2018	Asia	China	Asia_RTS	bottom up attention	Visual Search	slope	0.574959872	0.529246673	20	0.492817014	0.257182986	20	0.082142858	0.416079998	0.316227766	0.624299476	38	Low risk	Unclear risk	Unclear risk	Unclear risk	Unclear risk	Low risk
26	2	Ding et al., 2018	-0.640376224	9.512392718	40	0.105126021	0.324231432	-1.27586983	-0.004882618	20	20	Professional vs.Amateur	Basic cognition	accuracy	Strategy games	male	0	19.5	younger	2018	Asia	China	Asia_RTS	top down attention	MOT	tracking number	2.587112172	0.573785932	20	3.064439141	0.859188544	20	-0.477326969	0.730559802	0.316227766	-2.066142165	38	Low risk	Unclear risk	Unclear risk	Unclear risk	Unclear risk	Low risk
27	2	Ding et al., 2018	0.323115724	9.871176493	40	0.101305047	0.318284538	-0.30072197	0.946953419	20	20	Professional vs.Amateur	Basic cognition	speed	Strategy games	male	0	19.5	younger	2018	Asia	China	Asia_RTS	motor control	tracking error	speed	45.11615	6.843314487	20	43.3851	2.8829	20	1.73105	5.250812584	0.316227766	1.042516878	38	Low risk	Unclear risk	Unclear risk	Unclear risk	Unclear risk	Low risk
28	2	Ding et al., 2018	0.450305962	9.752796526	40	0.102534693	0.320210389	-0.177306401	1.077918324	20	20	Professional vs.Amateur	Basic cognition	speed	Strategy games	male	0	19.5	younger	2018	Asia	China	Asia_RTS	motor control	error variance	speed	0.719403	0.137977037	20	0.671642	0.050746	20	0.047761	0.103953882	0.316227766	1.452889882	38	Low risk	Unclear risk	Unclear risk	Unclear risk	Unclear risk	Low risk
29	3	Kang et al., 2020	1.098603658	24.94013957	115	0.040096007	0.200239873	0.706133507	1.491073808	55	60	Professional vs.Amateur	Higher cognition	speed	Mix games	male	0	21.3	younger	2020	Asia	Korea	Asia_Other	problem solving	Tower of London	reaction time	-6.7	1	55	-8.4	1.9	60	1.7	1.537121779	0.186677489	5.924458957	113	Low risk	Low risk	Unclear risk	Unclear risk	Low risk	Low risk
30	3	Kang et al., 2020	0.104176518	28.65684997	115	0.034895671	0.186803829	-0.261958988	0.470312023	55	60	Professional vs.Amateur	Basic cognition	speed	Mix games	male	0	21.3	younger	2020	Asia	Korea	Asia_Other	spatial cognition	Mental Rotation	reaction time	-3.6	0.9	55	-3.7	1	60	0.1	0.953521651	0.186677489	0.56179451	113	Low risk	Low risk	Unclear risk	Unclear risk	Low risk	Low risk
31	3	Kang et al., 2020	-0.53373933	27.71074593	115	0.036087083	0.189966006	-0.906072702	-0.161405958	55	60	Professional vs.Amateur	Higher cognition	accuracy	Mix games	male	0	21.3	younger	2020	Asia	Korea	Asia_Other	problem solving	Tower of London	correction rate	7.1	0.7	55	7.6	1.1	60	-0.5	0.930553171	0.186677489	-2.878305322	113	Low risk	Low risk	Unclear risk	Unclear risk	Low risk	Low risk
32	3	Kang et al., 2020	1.699744625	21.09262879	115	0.047409927	0.217738208	1.272977737	2.126511514	55	60	Professional vs.Amateur	Basic cognition	accuracy	Mix games	male	0	21.3	younger	2020	Asia	Korea	Asia_Other	spatial cognition	Mental Rotation	correction rate	88.8	4.8	55	70.7	13.9	60	18.1	10.57779859	0.186677489	9.166242258	113	Low risk	Low risk	Unclear risk	Unclear risk	Low risk	Low risk
33	4	Li et al., 2020	-0.093621987	17.48084738	70	0.057205465	0.239176639	-0.5624082	0.375164226	35	35	High-ranked vs. Amateur	Basic cognition	speed	Strategy games	both	0.086	22.95	older	2020	Asia	China	Asia_RTS	task switch or multitask	Stroop-switching-Color-naming task	Congruent-repeat-reaction time	-0.868	0.205	35	-0.85	0.174	35	-0.018	0.190132848	0.239045722	-0.396035736	68	Low risk	Unclear risk	Unclear risk	Unclear risk	Low risk	Low risk
34	4	Li et al., 2020	-0.127140764	17.46471086	70	0.05725832	0.239287107	-0.596143494	0.341861967	35	35	High-ranked vs. Amateur	Basic cognition	speed	Strategy games	both	0.086	22.95	older	2020	Asia	China	Asia_RTS	task switch or multitask	Stroop-switching-Color-naming task	Neutral-repeat-reaction time	-0.835	0.176	35	-0.815	0.132	35	-0.02	0.155563492	0.239045722	-0.537825434	68	Low risk	Unclear risk	Unclear risk	Unclear risk	Low risk	Low risk
35	4	Li et al., 2020	-0.164410039	17.44106955	70	0.057335933	0.239449229	-0.633730528	0.30491045	35	35	High-ranked vs. Amateur	Higher cognition	speed	Strategy games	both	0.086	22.95	older	2020	Asia	China	Asia_RTS	task switch or multitask	Stroop-switching-Color-naming task	Incongruent-repeat-reaction time	-1.073	0.212	35	-1.04	0.184	35	-0.033	0.198494332	0.239045722	-0.695480334	68	Low risk	Unclear risk	Unclear risk	Unclear risk	Low risk	Low risk
36	4	Li et al., 2020	0.100255328	17.47804074	70	0.057214651	0.239195842	-0.368568523	0.569079178	35	35	High-ranked vs. Amateur	Basic cognition	speed	Strategy games	both	0.086	22.95	older	2020	Asia	China	Asia_RTS	task switch or multitask	Stroop-switching-Color-naming task	Congruent-Switch-reaction time	-0.912	0.191	35	-0.93	0.163	35	0.018	0.177552809	0.239045722	0.42409581	68	Low risk	Unclear risk	Unclear risk	Unclear risk	Low risk	Low risk
37	4	Li et al., 2020	0.324033198	17.27329339	70	0.057892839	0.240609309	-0.147561046	0.795627443	35	35	High-ranked vs. Amateur	Basic cognition	speed	Strategy games	both	0.086	22.95	older	2020	Asia	China	Asia_RTS	task switch or multitask	Stroop-switching-Color-naming task	Neutral-Switch-reaction time	-0.921	0.175	35	-0.979	0.179	35	0.058	0.177011299	0.239045722	1.370711413	68	Low risk	Unclear risk	Unclear risk	Unclear risk	Low risk	Low risk
38	4	Li et al., 2020	0.408007513	17.14326971	70	0.05833193	0.24152004	-0.065371765	0.88138679	35	35	High-ranked vs. Amateur	Higher cognition	speed	Strategy games	both	0.086	22.95	older	2020	Asia	China	Asia_RTS	task switch or multitask	Stroop-switching-Color-naming task	Incongruent-Switch-reaction time	-1.127	0.209	35	-1.212	0.203	35	0.085	0.206021844	0.239045722	1.725935971	68	Low risk	Unclear risk	Unclear risk	Unclear risk	Low risk	Low risk
39	4	Li et al., 2020	0.309986434	17.29229449	70	0.057829226	0.240477079	-0.161348641	0.781321509	35	35	High-ranked vs. Amateur	Basic cognition	speed	Strategy games	both	0.086	22.95	older	2020	Asia	China	Asia_RTS	task switch or multitask	Stroop-switching-Color-naming task	Congruent-repeat-error rates	-0.0055	0.0192	35	-0.0161	0.0438	35	0.0106	0.033816268	0.239045722	1.3112914	68	Low risk	Unclear risk	Unclear risk	Unclear risk	Low risk	Low risk
40	4	Li et al., 2020	0.28864248	17.31962802	70	0.057737961	0.240287246	-0.182320522	0.759605482	35	35	High-ranked vs. Amateur	Basic cognition	speed	Strategy games	both	0.086	22.95	older	2020	Asia	China	Asia_RTS	task switch or multitask	Stroop-switching-Color-naming task	Neutral-repeat-error rates	-0.0101	0.039	35	-0.0261	0.067	35	0.016	0.05481788	0.239045722	1.221003113	68	Low risk	Unclear risk	Unclear risk	Unclear risk	Low risk	Low risk
41	4	Li et al., 2020	0.720161933	16.43456134	70	0.06084738	0.246672617	0.236683603	1.203640263	35	35	High-ranked vs. Amateur	Higher cognition	speed	Strategy games	both	0.086	22.95	older	2020	Asia	China	Asia_RTS	task switch or multitask	Stroop-switching-Color-naming task	Incongruent-repeat-error rates	-0.0676	0.1063	35	-0.149	0.117	35	0.0814	0.111778106	0.239045722	3.046398288	68	Low risk	Unclear risk	Unclear risk	Unclear risk	Low risk	Low risk
42	4	Li et al., 2020	0.91361248	15.84662681	70	0.063104913	0.251206912	0.421246933	1.405978028	35	35	High-ranked vs. Amateur	Higher cognition	speed	Strategy games	both	0.086	22.95	older	2020	Asia	China	Asia_RTS	task switch or multitask	Stroop-switching-Color-naming task	Congruent-Switch-error rates	-0.0125	0.0233	35	-0.0514	0.0548	35	0.0389	0.042106591	0.239045722	3.864724531	68	Low risk	Unclear risk	Unclear risk	Unclear risk	Low risk	Low risk
43	4	Li et al., 2020	0.415832327	17.12974794	70	0.058377975	0.241615345	-0.05773375	0.889398404	35	35	High-ranked vs. Amateur	Higher cognition	speed	Strategy games	both	0.086	22.95	older	2020	Asia	China	Asia_RTS	task switch or multitask	Stroop-switching-Color-naming task	Neutral-Switch-error rates	-0.0283	0.0439	35	-0.0577	0.0886	35	0.0294	0.069918417	0.239045722	1.759036162	68	Low risk	Unclear risk	Unclear risk	Unclear risk	Low risk	Low risk
44	4	Li et al., 2020	0.719432671	16.43658699	70	0.060839881	0.246657417	0.235984134	1.202881208	35	35	High-ranked vs. Amateur	Higher cognition	speed	Strategy games	both	0.086	22.95	older	2020	Asia	China	Asia_RTS	task switch or multitask	Stroop-switching-Color-naming task	Incongruent-Switch-error rates	-0.132	0.1234	35	-0.2275	0.1387	35	0.0955	0.131273093	0.239045722	3.043313398	68	Low risk	Unclear risk	Unclear risk	Unclear risk	Low risk	Low risk
45	4	Li et al., 2020	0.023718523	17.49876947	70	0.057146875	0.239054127	-0.444827565	0.492264612	35	35	High-ranked vs. Amateur	Basic cognition	speed	Strategy games	both	0.086	22.95	older	2020	Asia	China	Asia_RTS	task switch or multitask	Stroop-switching-Word-reading task	Congruent-repeat-reaction time	-0.928	0.238	35	-0.933	0.174	35	0.005	0.208470621	0.239045722	0.100333086	68	Low risk	Unclear risk	Unclear risk	Unclear risk	Low risk	Low risk
46	4	Li et al., 2020	0.073301471	17.48825422	70	0.057181236	0.239125985	-0.395385459	0.541988401	35	35	High-ranked vs. Amateur	Basic cognition	speed	Strategy games	both	0.086	22.95	older	2020	Asia	China	Asia_RTS	task switch or multitask	Stroop-switching-Word-reading task	Neutral-repeat-reaction time	-0.814	0.196	35	-0.827	0.152	35	0.013	0.17538529	0.239045722	0.310076756	68	Low risk	Unclear risk	Unclear risk	Unclear risk	Low risk	Low risk
47	4	Li et al., 2020	-0.174810038	17.43340754	70	0.057361132	0.239501842	-0.644233649	0.294613573	35	35	High-ranked vs. Amateur	Higher cognition	speed	Strategy games	both	0.086	22.95	older	2020	Asia	China	Asia_RTS	task switch or multitask	Stroop-switching-Word-reading task	Incongruent-repeat-reaction time	-1.079	0.245	35	-1.041	0.18	35	-0.038	0.214970928	0.239045722	-0.739473968	68	Low risk	Unclear risk	Unclear risk	Unclear risk	Low risk	Low risk
48	4	Li et al., 2020	0.21566364	17.39884571	70	0.057475077	0.239739603	-0.254225982	0.685553261	35	35	High-ranked vs. Amateur	Higher cognition	speed	Strategy games	both	0.086	22.95	older	2020	Asia	China	Asia_RTS	task switch or multitask	Stroop-switching-Word-reading task	Congruent-Switch-reaction time	-0.901	0.224	35	-0.947	0.197	35	0.046	0.210932454	0.239045722	0.912291127	68	Low risk	Unclear risk	Unclear risk	Unclear risk	Low risk	Low risk
49	4	Li et al., 2020	0.209103403	17.40487316	70	0.057455173	0.239698087	-0.260704848	0.678911654	35	35	High-ranked vs. Amateur	Higher cognition	speed	Strategy games	both	0.086	22.95	older	2020	Asia	China	Asia_RTS	task switch or multitask	Stroop-switching-Word-reading task	Neutral-Switch-reaction time	-0.884	0.206	35	-0.925	0.181	35	0.041	0.193903326	0.239045722	0.884540296	68	Low risk	Unclear risk	Unclear risk	Unclear risk	Low risk	Low risk
50	4	Li et al., 2020	0.339369765	17.25163716	70	0.057965513	0.240760281	-0.132520387	0.811259916	35	35	High-ranked vs. Amateur	Higher cognition	speed	Strategy games	both	0.086	22.95	older	2020	Asia	China	Asia_RTS	task switch or multitask	Stroop-switching-Word-reading task	Incongruent-Switch-reaction time	-1.104	0.24	35	-1.185	0.232	35	0.081	0.236033896	0.239045722	1.4355875	68	Low risk	Unclear risk	Unclear risk	Unclear risk	Low risk	Low risk
51	4	Li et al., 2020	0.504187821	16.96105123	70	0.05895861	0.242813941	0.028272498	0.980103145	35	35	High-ranked vs. Amateur	Basic cognition	speed	Strategy games	both	0.086	22.95	older	2020	Asia	China	Asia_RTS	task switch or multitask	Stroop-switching-Word-reading task	Congruent-repeat-error rates	-0.0092	0.0236	35	-0.0272	0.044	35	0.018	0.035305524	0.239045722	2.132793791	68	Low risk	Unclear risk	Unclear risk	Unclear risk	Low risk	Low risk
52	4	Li et al., 2020	0.277158363	17.3335615	70	0.057691548	0.24019065	-0.193615311	0.747932037	35	35	High-ranked vs. Amateur	Basic cognition	speed	Strategy games	both	0.086	22.95	older	2020	Asia	China	Asia_RTS	task switch or multitask	Stroop-switching-Word-reading task	Neutral-repeat-error rates	-0.0159	0.0314	35	-0.0274	0.0488	35	0.0115	0.041032914	0.239045722	1.172423473	68	Low risk	Unclear risk	Unclear risk	Unclear risk	Low risk	Low risk
53	4	Li et al., 2020	0.300522957	17.30464345	70	0.057787957	0.240391259	-0.170643911	0.771689825	35	35	High-ranked vs. Amateur	Higher cognition	speed	Strategy games	both	0.086	22.95	older	2020	Asia	China	Asia_RTS	task switch or multitask	Stroop-switching-Word-reading task	Incongruent-repeat-error rates	-0.1154	0.0918	35	-0.1479	0.1202	35	0.0325	0.106946903	0.239045722	1.271259387	68	Low risk	Unclear risk	Unclear risk	Unclear risk	Low risk	Low risk
54	4	Li et al., 2020	0.612071536	16.71715334	70	0.059818797	0.244578815	0.132697058	1.091446014	35	35	High-ranked vs. Amateur	Higher cognition	speed	Strategy games	both	0.086	22.95	older	2020	Asia	China	Asia_RTS	task switch or multitask	Stroop-switching-Word-reading task	Congruent-Switch-error rates	-0.0121	0.0234	35	-0.04	0.0593	35	0.0279	0.045077988	0.239045722	2.589158897	68	Low risk	Unclear risk	Unclear risk	Unclear risk	Low risk	Low risk
55	4	Li et al., 2020	0.230154975	17.38488746	70	0.057521224	0.239835826	-0.239923245	0.700233195	35	35	High-ranked vs. Amateur	Higher cognition	speed	Strategy games	both	0.086	22.95	older	2020	Asia	China	Asia_RTS	task switch or multitask	Stroop-switching-Word-reading task	Neutral-Switch-error rates	-0.0361	0.0571	35	-0.0507	0.0679	35	0.0146	0.062732846	0.239045722	0.97359176	68	Low risk	Unclear risk	Unclear risk	Unclear risk	Low risk	Low risk
56	4	Li et al., 2020	0.686564288	16.52625153	70	0.060509789	0.245987377	0.20442903	1.168699546	35	35	High-ranked vs. Amateur	Higher cognition	speed	Strategy games	both	0.086	22.95	older	2020	Asia	China	Asia_RTS	task switch or multitask	Stroop-switching-Word-reading task	Incongruent-Switch-error rates	-0.1375	0.1253	35	-0.2281	0.1355	35	0.0906	0.130499693	0.239045722	2.90427497	68	Low risk	Unclear risk	Unclear risk	Unclear risk	Low risk	Low risk
57	4	Li et al., 2020	-0.098892306	17.47863305	70	0.057212712	0.239191789	-0.567708213	0.369923601	35	35	High-ranked vs. Amateur	Basic cognition	speed	Strategy games	both	0.086	22.95	older	2020	Asia	China	Asia_RTS	bottom up attention	Continuous performance test	reaction time	-0.337	0.03	35	-0.334	0.03	35	-0.003	0.03	0.239045722	-0.418330013	68	Low risk	Unclear risk	Unclear risk	Unclear risk	Low risk	Low risk
58	4	Li et al., 2020	0.683215943	16.53520387	70	0.060477029	0.245920777	0.20121122	1.165220667	35	35	High-ranked vs. Amateur	Basic cognition	speed	Strategy games	both	0.086	22.95	older	2020	Asia	China	Asia_RTS	bottom up attention	Continuous performance test	False Alarm Rates	-0.3862	0.1732	35	-0.4872	0.1129	35	0.101	0.146192767	0.239045722	2.890110927	68	Low risk	Unclear risk	Unclear risk	Unclear risk	Low risk	Low risk
59	4	Li et al., 2020	0.726941704	16.41565519	70	0.060917459	0.246814625	0.24318504	1.210698368	35	35	High-ranked vs. Amateur	Basic cognition	accuracy	Strategy games	both	0.086	22.95	older	2020	Asia	China	Asia_RTS	bottom up attention	Continuous performance test	Hit Rates	0.9127	0.0428	35	0.8754	0.0576	35	0.0373	0.050742487	0.239045722	3.075077793	68	Low risk	Unclear risk	Unclear risk	Unclear risk	Low risk	Low risk
60	5	Tanakaet al., 2013	2.504327153	6.585745217	50	0.151843105	0.389670508	1.740572958	3.268081349	17	33	Professional vs.Amateur	Higher cognition	accuracy	Other games	male	0	28.7225	older	2013	Asia	Japan	Asia_Other	spatial cognition	Visual Working Memory Task	accuracy-size2	0.959164833	0.007429783	17	0.923044603	0.016574236	33	0.03612023	0.014196388	0.298540717	8.522540526	48	Low risk	Low risk	Unclear risk	Unclear risk	Unclear risk	Low risk
61	5	Tanakaet al., 2013	2.593359084	6.39461121	50	0.156381673	0.395451227	1.818274679	3.36844349	17	33	Professional vs.Amateur	Higher cognition	accuracy	Other games	male	0	28.7225	older	2013	Asia	Japan	Asia_Other	spatial cognition	Visual Working Memory Task	accuracy-size4	0.873950855	0.015888358	17	0.830057981	0.017031297	33	0.043892874	0.016659032	0.298540717	8.825527741	48	Low risk	Low risk	Unclear risk	Unclear risk	Unclear risk	Low risk
62	6	Valls-Serrano et al., 2022	0.513138573	11.63244562	50	0.085966445	0.29320035	-0.061534114	1.087811259	20	30	Professional vs.Amateur	Higher cognition	speed	Strategy games	male	0	21.92	younger	2022	EA	Spain	EA_RTS	top down attention	Antisaccade Task	reaction time	-0.5794	0.052	20	-0.6186	0.0871	30	0.0392	0.075191684	0.288675135	1.805954809	48	Low risk	Low risk	Unclear risk	Unclear risk	Low risk	Low risk
63	6	Valls-Serrano et al., 2022	0.094560037	11.9871379	50	0.083422749	0.288829966	-0.471546697	0.66066677	20	30	Professional vs.Amateur	Higher cognition	speed	Strategy games	male	0	21.92	younger	2022	EA	Spain	EA_RTS	task switch or multitask	Number-Letter Task	latency switch cost	-0.5509	0.3233	20	-0.5866	0.4001	30	0.0357	0.371602812	0.288675135	0.332797341	48	Low risk	Low risk	Unclear risk	Unclear risk	Low risk	Low risk
64	6	Valls-Serrano et al., 2022	-0.298097595	11.87338858	50	0.084221955	0.290210191	-0.86690957	0.27071438	20	30	Professional vs.Amateur	Higher cognition	speed	Strategy games	male	0	21.92	younger	2022	EA	Spain	EA_RTS	inhibition	Stop Signal Task	probability of reacting in stop signal trials	-0.493	0.064	20	-0.477	0.044	30	-0.016	0.052829916	0.288675135	-1.049133333	48	Low risk	Low risk	Unclear risk	Unclear risk	Low risk	Low risk
65	6	Valls-Serrano et al., 2022	0.132269308	11.97485974	50	0.083508285	0.288978001	-0.434127574	0.69866619	20	30	Professional vs.Amateur	Higher cognition	speed	Strategy games	male	0	21.92	younger	2022	EA	Spain	EA_RTS	inhibition	Stop Signal Task	reaction time in stop signal trials	-475.3	168.1	20	-496.5	150.6	30	21.2	157.7593784	0.288675135	0.465512447	48	Low risk	Low risk	Unclear risk	Unclear risk	Low risk	Low risk
66	6	Valls-Serrano et al., 2022	0.111399703	11.98215633	50	0.083457432	0.28889	-0.454824698	0.677624103	20	30	Professional vs.Amateur	Basic cognition	speed	Strategy games	male	0	21.92	younger	2022	EA	Spain	EA_RTS	inhibition	Stop Signal Task	reaction time in non-signal trials	-533.3	197	20	-554.6	182.2	30	21.3	188.1975558	0.288675135	0.392063351	48	Low risk	Low risk	Unclear risk	Unclear risk	Low risk	Low risk
67	6	Valls-Serrano et al., 2022	0.228969279	11.92497721	50	0.083857603	0.289581772	-0.338610994	0.796549552	20	30	Professional vs.Amateur	Basic cognition	accuracy	Strategy games	male	0	21.92	younger	2022	EA	Spain	EA_RTS	spatial cognition	Corsi block tapping test	block Span	7.3	1.1	20	7	1.4	30	0.3	1.289622038	0.288675135	0.805841133	48	Low risk	Low risk	Unclear risk	Unclear risk	Low risk	Low risk
68	6	Valls-Serrano et al., 2022	0.872526622	10.99549224	50	0.09094636	0.301573143	0.281443263	1.463609982	20	30	Professional vs.Amateur	Basic cognition	accuracy	Strategy games	male	0	21.92	younger	2022	EA	Spain	EA_RTS	spatial cognition	Corsi block tapping test	correct trials	11.1	1.6	20	9.4	2.1	30	1.7	1.917735209	0.288675135	3.07079555	48	Low risk	Low risk	Unclear risk	Unclear risk	Low risk	Low risk
69	6	Valls-Serrano et al., 2022	0.630441608	11.45371731	50	0.0873079	0.295479102	0.051302569	1.209580648	20	30	Professional vs.Amateur	Higher cognition	accuracy	Strategy games	male	0	21.92	younger	2022	EA	Spain	EA_RTS	top down attention	Antisaccade Task	accuracy rate	0.919	0.063	20	0.864	0.098	30	0.055	0.085868965	0.288675135	2.218794518	48	Low risk	Low risk	Unclear risk	Unclear risk	Low risk	Low risk
70	7	Ferm & Galle, 2013	0.76937284	4.655528937	20	0.214798364	0.463463444	-0.13901551	1.677761191	10	10	Professional vs.Amateur	Basic cognition	accuracy	Mix games	male	0	24	older	2013	EA	Sweden	EA_Other	bottom up attention	Change Detection	Trials	8.3	3.592	10	5.5	3.375	10	2.8	3.485189306	0.447213595	1.796456315	18	Low risk	Unclear risk	Unclear risk	Unclear risk	Low risk	Low risk
71	7	Ferm & Galle, 2013	0.785649366	4.641854832	20	0.215431123	0.464145584	-0.124075979	1.69537471	10	10	Professional vs.Amateur	Basic cognition	accuracy	Mix games	male	0	24	older	2013	EA	Sweden	EA_Other	bottom up attention	Change Detection	Accuracy	0.896	0.179	10	0.7293	0.2248	10	0.1667	0.203194537	0.447213595	1.834461385	18	Low risk	Unclear risk	Unclear risk	Unclear risk	Low risk	Low risk
72	7	Ferm & Galle, 2013	0.745345067	4.675333576	20	0.213888482	0.462480791	-0.161117283	1.651807416	10	10	Professional vs.Amateur	Higher cognition	accuracy	Mix games	male	0	24	older	2013	EA	Sweden	EA_Other	inhibition	Go/No-go	Accuracy	0.5965	0.1613	10	0.4829	0.1288	10	0.1136	0.145957408	0.447213595	1.740352379	18	Low risk	Unclear risk	Unclear risk	Unclear risk	Low risk	Low risk
73	7	Ferm & Galle, 2013	-0.556615783	4.813581348	20	0.207745528	0.455791102	-1.449966342	0.336734776	10	10	Professional vs.Amateur	Higher cognition	speed	Mix games	male	0	24	older	2013	EA	Sweden	EA_Other	inhibition	Go/No-go	Mean Reaction time	-424.3	37.639	10	-404.76	29.046	10	-19.54	33.61818286	0.447213595	-1.29967668	18	Low risk	Unclear risk	Unclear risk	Unclear risk	Low risk	Low risk
74	7	Ferm & Galle, 2013	0.203525071	4.974244324	20	0.201035561	0.448369893	-0.67527992	1.082330062	10	10	Professional vs.Amateur	Higher cognition	accuracy	Mix games	male	0	24	older	2013	EA	Sweden	EA_Other	problem solving	Iowa Gambling Task	Money	2397.5	835.867	10	2242.5	604.273	10	155	729.3214313	0.447213595	0.475223299	18	Low risk	Unclear risk	Unclear risk	Unclear risk	Low risk	Low risk
75	7	Ferm & Galle, 2013	0.449624082	4.87676309	20	0.205054045	0.452828936	-0.437920633	1.337168797	10	10	Professional vs.Amateur	Basic cognition	accuracy	Mix games	male	0	24	older	2013	EA	Sweden	EA_Other	spatial cognition	Mental Rotation	Matrix Rotation, Accuracy	0.815	0.1132	10	0.74	0.1955	10	0.075	0.159741181	0.447213595	1.04985513	18	Low risk	Unclear risk	Unclear risk	Unclear risk	Low risk	Low risk
76	7	Ferm & Galle, 2013	0.176862089	4.98052602	20	0.200782005	0.448087051	-0.70138853	1.055112708	10	10	Professional vs.Amateur	Basic cognition	speed	Mix games	male	0	24	older	2013	EA	Sweden	EA_Other	spatial cognition	Mental Rotation	Matrix Rotation, Mean total time	-7382.16	2948.302	10	-7922.09	2898.551	10	539.93	2923.532331	0.447213595	0.41296625	18	Low risk	Unclear risk	Unclear risk	Unclear risk	Low risk	Low risk
77	7	Ferm & Galle, 2013	-0.539043697	4.824759833	20	0.207264203	0.455262784	-1.431358754	0.35327136	10	10	Professional vs.Amateur	Higher cognition	accuracy	Mix games	male	0	24	older	2013	EA	Sweden	EA_Other	problem solving	Situation Awareness	Position accuracy, (units), SINGLE	0.368	0.084	10	0.417	0.09	10	-0.049	0.087051709	0.447213595	-1.258646523	18	Low risk	Unclear risk	Unclear risk	Unclear risk	Low risk	Low risk
78	7	Ferm & Galle, 2013	-0.019619536	4.999759433	20	0.200009623	0.447224354	-0.896179271	0.856940198	10	10	Professional vs.Amateur	Higher cognition	accuracy	Mix games	male	0	24	older	2013	EA	Sweden	EA_Other	problem solving	Situation Awareness	Position accuracy, (units), RANDOM	0.484	0.086	10	0.486	0.108	10	-0.002	0.097621719	0.447213595	-0.045810871	18	Low risk	Unclear risk	Unclear risk	Unclear risk	Low risk	Low risk
79	7	Ferm & Galle, 2013	0.18320171	4.979110846	20	0.200839072	0.448150724	-0.69517371	1.061577129	10	10	Professional vs.Amateur	Higher cognition	accuracy	Mix games	male	0	24	older	2013	EA	Sweden	EA_Other	problem solving	Situation Awareness	Which animal accuracy, (%), SINGLE	0.45	0.172	10	0.42	0.14	10	0.03	0.156818366	0.447213595	0.427769024	18	Low risk	Unclear risk	Unclear risk	Unclear risk	Low risk	Low risk
80	7	Ferm & Galle, 2013	0.032056775	4.999357809	20	0.200025691	0.447242318	-0.844538168	0.908651718	10	10	Professional vs.Amateur	Higher cognition	accuracy	Mix games	male	0	24	older	2013	EA	Sweden	EA_Other	problem solving	Situation Awareness	W Accuracy, (%), DOUBLE	0.387	0.2239	10	0.38	0.1932	10	0.007	0.209114143	0.447213595	0.07485135	18	Low risk	Unclear risk	Unclear risk	Unclear risk	Low risk	Low risk
81	7	Ferm & Galle, 2013	0.061840391	4.997610996	20	0.200095606	0.447320473	-0.814907737	0.938588518	10	10	Professional vs.Amateur	Higher cognition	accuracy	Mix games	male	0	24	older	2013	EA	Sweden	EA_Other	problem solving	Situation Awareness	Angle accuracy, SINGLE	46.06	30.156	10	44.4	20.304	10	1.66	25.70638784	0.447213595	0.14439496	18	Low risk	Unclear risk	Unclear risk	Unclear risk	Low risk	Low risk
82	7	Ferm & Galle, 2013	0.269080946	4.955153043	20	0.201810114	0.449232806	-0.611415354	1.149577245	10	10	Professional vs.Amateur	Higher cognition	accuracy	Mix games	male	0	24	older	2013	EA	Sweden	EA_Other	problem solving	Situation Awareness	Angle accuracy, RANDOM	63.64	39.438	10	53.9	29.118	10	9.74	34.66420176	0.447213595	0.628293773	18	Low risk	Unclear risk	Unclear risk	Unclear risk	Low risk	Low risk
83	7	Ferm & Galle, 2013	-0.905814593	4.534890273	20	0.220512502	0.469587587	-1.826206264	0.014577077	10	10	Professional vs.Amateur	Higher cognition	speed	Mix games	male	0	24	older	2013	EA	Sweden	EA_Other	problem solving	Tower of London	(Mean, steps)	-7.479	1.103	10	-6.534	0.883	10	-0.945	0.999074071	0.447213595	-2.115042618	18	Low risk	Unclear risk	Unclear risk	Unclear risk	Low risk	Low risk
84	7	Ferm & Galle, 2013	-0.087900916	4.995175553	20	0.200193164	0.447429508	-0.964862751	0.789060919	10	10	Professional vs.Amateur	Higher cognition	speed	Mix games	male	0	24	older	2013	EA	Sweden	EA_Other	problem solving	Tower of London	(Mean trial time, s)	-12.176	3.258	10	-11.855	3.721	10	-0.321	3.497170642	0.447213595	-0.205245295	18	Low risk	Unclear risk	Unclear risk	Unclear risk	Low risk	Low risk
85	7	Ferm & Galle, 2013	0.33256793	4.931816753	20	0.202765036	0.450294388	-0.55000907	1.21514493	10	10	Professional vs.Amateur	Higher cognition	speed	Mix games	male	0	24	older	2013	EA	Sweden	EA_Other	problem solving	Tower of London	( Mean step time, s)	-1.507	0.379	10	-1.614	0.215	10	0.107	0.308111993	0.447213595	0.776533465	18	Low risk	Unclear risk	Unclear risk	Unclear risk	Low risk	Low risk
86	7	Ferm & Galle, 2013	-1.885141073	3.462077354	20	0.288843922	0.537442017	-2.938527426	-0.83175472	10	10	Professional vs.Amateur	Basic cognition	speed	Mix games	male	0	24	older	2013	EA	Sweden	EA_Other	perception	Time Wall	(inaccuracy)	-7.45	1.08	10	-4.67	1.68	10	-2.78	1.412232276	0.447213595	-4.401732692	18	Low risk	Unclear risk	Unclear risk	Unclear risk	Low risk	Low risk
87	7	Ferm & Galle, 2013	0.264500206	4.95665384	20	0.201749009	0.44916479	-0.615862783	1.144863196	10	10	Professional vs.Amateur	Basic cognition	speed	Mix games	male	0	24	older	2013	EA	Sweden	EA_Other	bottom up attention	Visual Search	( Mean trial time)	-2904.472	1096.576	10	-3219.107	1180.216	10	314.635	1139.163889	0.447213595	0.61759792	18	Low risk	Unclear risk	Unclear risk	Unclear risk	Low risk	Low risk
88	7	Ferm & Galle, 2013	-0.480420483	4.859792649	20	0.205770096	0.453618889	-1.369513504	0.408672539	10	10	Professional vs.Amateur	Basic cognition	accuracy	Mix games	male	0	24	older	2013	EA	Sweden	EA_Other	bottom up attention	Visual Search	(accuracy)	0.9653	0.0489	10	0.9837	0.0173	10	-0.0184	0.03667765	0.447213595	-1.121763548	18	Low risk	Unclear risk	Unclear risk	Unclear risk	Low risk	Low risk
89	7	Ferm & Galle, 2013	0.579861832	4.798326491	20	0.208405994	0.456515053	-0.314907672	1.474631336	10	10	Professional vs.Amateur	Basic cognition	accuracy	Mix games	male	0	24	older	2013	EA	Sweden	EA_Other	motor control	Dexterity(trails)	accuracy	38.521	7.679	10	34.1	6.903	10	4.421	7.301316662	0.447213595	1.353955319	18	Low risk	Unclear risk	Unclear risk	Unclear risk	Low risk	Low risk
90	7	Ferm & Galle, 2013	0.785649366	4.641854832	20	0.215431123	0.464145584	-0.124075979	1.69537471	10	10	Professional vs.Amateur	Basic cognition	accuracy	Mix games	male	0	24	older	2013	EA	Sweden	EA_Other	motor control	Dexterity(accuracy)	accuracy	0.896	0.179	10	0.7293	0.2248	10	0.1667	0.203194537	0.447213595	1.834461385	18	Low risk	Unclear risk	Unclear risk	Unclear risk	Low risk	Low risk
91	7	Ferm & Galle, 2013	0.580299837	4.798034014	20	0.208418698	0.456528967	-0.314496938	1.475096612	10	10	Professional vs.Amateur	Basic cognition	accuracy	Mix games	male	0	24	older	2013	EA	Sweden	EA_Other	motor control	Keynoard Stamina(action per minute)	accuracy	390.1	45.081	10	366.767	30.546	10	23.333	38.50554945	0.447213595	1.354978045	18	Low risk	Unclear risk	Unclear risk	Unclear risk	Low risk	Low risk
92	7	Ferm & Galle, 2013	-0.094757515	4.994394425	20	0.200224475	0.447464495	-0.971787927	0.782272896	10	10	Professional vs.Amateur	Basic cognition	accuracy	Mix games	male	0	24	older	2013	EA	Sweden	EA_Other	motor control	Pursuit Rotor(mean time on target)	accuracy	0.606	0.0683	10	0.6156	0.119	10	-0.0096	0.097020333	0.447213595	-0.221255194	18	Low risk	Unclear risk	Unclear risk	Unclear risk	Low risk	Low risk
93	7	Ferm & Galle, 2013	-0.376636538	4.912885282	20	0.203546377	0.451161143	-1.260912379	0.507639302	10	10	Professional vs.Amateur	Basic cognition	speed	Mix games	male	0	24	older	2013	EA	Sweden	EA_Other	motor control	Pursuit Rotor(mean deviation pixels)	speed	14.527	1.224	10	15.951	4.972	10	-1.424	3.620701589	0.447213595	-0.879431989	18	Low risk	Unclear risk	Unclear risk	Unclear risk	Low risk	Low risk
94	8	Pluss et al., 2020	-1.250085129	10.4572836	50	0.095627128	0.309236363	-1.856188401	-0.643981857	25	25	Professional vs.Amateur	Basic cognition	speed	Mix games	both	0.08	23.925	older	2020	Asia	Australia	Asia_Other	bottom up attention	Simple reaction time	Simple response time	-296	4.42	25	-290	5.01	25	-6	4.724219512	0.282842712	-4.490308586	48	Low risk	Unclear risk	Unclear risk	Unclear risk	Low risk	Low risk
95	8	Pluss et al., 2020	1.882624612	8.662301988	50	0.115442754	0.339768678	1.216678004	2.54857122	25	25	Professional vs.Amateur	Basic cognition	speed	Mix games	both	0.08	23.925	older	2020	Asia	Australia	Asia_Other	bottom up attention	Selective reaction time	Two-choice response time	-318	3.21	25	-325	4.06	25	7	3.659760921	0.282842712	6.762391827	48	Low risk	Unclear risk	Unclear risk	Unclear risk	Low risk	Low risk
96	8	Pluss et al., 2020	1.507363948	9.735064055	50	0.102721461	0.320501889	0.879180246	2.13554765	25	25	Professional vs.Amateur	Basic cognition	speed	Mix games	both	0.08	23.925	older	2020	Asia	Australia	Asia_Other	bottom up attention	Selective reaction time	Four-choice response time	-387	3.84	25	-394	5.2	25	7	4.570864251	0.282842712	5.414454681	48	Low risk	Unclear risk	Unclear risk	Unclear risk	Low risk	Low risk
97	8	Pluss et al., 2020	2.164981785	7.881993238	50	0.126871461	0.356190204	1.466848985	2.863114584	25	25	Professional vs.Amateur	Basic cognition	speed	Mix games	both	0.08	23.925	older	2020	Asia	Australia	Asia_Other	bottom up attention	Selective reaction time	Congruent response time	-345	4.9	25	-356	5.1	25	11	5.0009999	0.282842712	7.776619425	48	Low risk	Unclear risk	Unclear risk	Unclear risk	Low risk	Low risk
98	8	Pluss et al., 2020	0.104854947	12.48284458	50	0.080109946	0.283037004	-0.449897581	0.659607474	25	25	Professional vs.Amateur	Basic cognition	accuracy	Mix games	both	0.08	23.925	older	2020	Asia	Australia	Asia_Other	motor control	Manual dexterity(Dominant hand)	accuracy	88.92	7.93	25	88.08	7.84	25	0.84	7.885128407	0.282842712	0.376639203	48	Low risk	Unclear risk	Unclear risk	Unclear risk	Low risk	Low risk
99	8	Pluss et al., 2020	0.113579587	12.4798757	50	0.080129003	0.283070668	-0.441238923	0.668398096	25	25	Professional vs.Amateur	Basic cognition	accuracy	Mix games	both	0.08	23.925	older	2020	Asia	Australia	Asia_Other	motor control	Manual dexterity(Non-Dominant hand)	accuracy	95.44	7.51	25	94.52	8.41	25	0.92	7.972709702	0.282842712	0.40797813	48	Low risk	Unclear risk	Unclear risk	Unclear risk	Low risk	Low risk
100	8	Pluss et al., 2020	0.112082373	12.48040193	50	0.080125625	0.2830647	-0.44272444	0.666889186	25	25	Professional vs.Amateur	Basic cognition	accuracy	Mix games	both	0.08	23.925	older	2020	Asia	Australia	Asia_Other	motor control	switch rapidly between targets(Speed-accuracy trade-off)	accuracy	97.02	1.42	25	96.86	1.39	25	0.16	1.405080069	0.282842712	0.402600135	48	Low risk	Unclear risk	Unclear risk	Unclear risk	Low risk	Low risk
101	8	Pluss et al., 2020	-0.599265867	11.96298235	50	0.083591196	0.289121421	-1.165943851	-0.032587883	25	25	Professional vs.Amateur	Basic cognition	speed	Mix games	both	0.08	23.925	older	2020	Asia	Australia	Asia_Other	motor control	switch rapidly between targets(Speed-accuracy trade-off)	speed	481.73	76.19	25	523.51	60.11	25	-41.78	68.62262091	0.282842712	-2.152564339	48	Low risk	Unclear risk	Unclear risk	Unclear risk	Low risk	Low risk
102	9	Gao, 2018	1.650125406	7.072967662	38	0.141383369	0.3760098	0.913146199	2.387104613	18	20	Professional vs.Amateur	Basic cognition	speed	Strategy games	both	0.184	20.8868	younger	2018	Asia	China	Asia_RTS	bottom up attention	Simple reaction time	simple reaction time	-340.44	33.85	18	-409.19	46.12	20	68.75	40.78841615	0.324893145	5.187944399	36	Low risk	Low risk	Unclear risk	Unclear risk	Unclear risk	Low risk
103	9	Gao, 2018	1.175740253	8.081162634	38	0.123744571	0.351773465	0.486264262	1.865216244	18	20	Professional vs.Amateur	Basic cognition	speed	Strategy games	both	0.184	20.8868	younger	2019	Asia	China	Asia_RTS	perception	movement anticipation	movement anticipation	-0.365	0.1	18	-0.499	0.121	20	0.134	0.111576954	0.324893145	3.696491818	36	Low risk	Low risk	Unclear risk	Unclear risk	Unclear risk	Low risk
104	9	Gao, 2018	0.760487048	8.836631045	38	0.1131653	0.336400505	0.101142059	1.419832038	18	20	Professional vs.Amateur	Basic cognition	accuracy	Strategy games	both	0.184	20.8868	younger	2019	Asia	China	Asia_RTS	bottom up attention	Visual Search	Visual Pursuit Test, percentage rate	2.341722222	1.053037556	18	1.3169	1.51843288	20	1.024822222	1.319282501	0.324893145	2.390948293	36	Low risk	Low risk	Unclear risk	Unclear risk	Unclear risk	Low risk
105	10	Kim et al., 2023	-0.058965545	3.998262288	16	0.250108654	0.500108642	-1.039178484	0.921247394	8	8	Professional vs.Amateur	Basic cognition	speed	Strategy games	male	0	24.25	older	2023	Asia	Korea	Asia_RTS	perception	anticipation timing	real time	-0.0289474	0.0473684	8	-0.0257895	0.0536842	8	-0.0031579	0.050624888	0.5	-0.124756819	14	Low risk	Low risk	Unclear risk	Unclear risk	Low risk	Low risk
106	10	Kim et al., 2023	-0.751340462	3.736348104	16	0.267641015	0.517340328	-1.765327505	0.262646582	8	8	Professional vs.Amateur	Basic cognition	speed	Strategy games	male	0	24.25	older	2023	Asia	Korea	Asia_RTS	perception	anticipation timing	real time	-0.0352632	0.0410526	8	-0.00578947	0.03263163	8	-0.02947373	0.037081931	0.5	-1.589654541	14	Low risk	Low risk	Unclear risk	Unclear risk	Low risk	Low risk
107	10	Kim et al., 2023	-0.346097838	3.940991673	16	0.253743241	0.503729333	-1.333407331	0.641211655	8	8	Professional vs.Amateur	Basic cognition	speed	Strategy games	male	0	24.25	older	2023	Asia	Korea	Asia_RTS	perception	anticipation timing	real time	-0.0426316	0.0473684	8	-0.0236842	0.0557895	8	-0.0189474	0.051750525	0.5	-0.732259238	14	Low risk	Low risk	Unclear risk	Unclear risk	Low risk	Low risk
108	10	Kim et al., 2023	-0.395671541	3.923224474	16	0.254892374	0.50486867	-1.385214135	0.593871052	8	8	Professional vs.Amateur	Basic cognition	speed	Strategy games	male	0	24.25	older	2023	Asia	Korea	Asia_RTS	perception	anticipation timing	real time	-0.0278947	0.0526316	8	-0.00473684	0.05789474	8	-0.02315786	0.055325791	0.5	-0.837145193	14	Low risk	Low risk	Unclear risk	Unclear risk	Low risk	Low risk
109	10	Kim et al., 2023	1.172402767	3.413505102	16	0.292954008	0.541252259	0.111548339	2.233257194	8	8	Professional vs.Amateur	Basic cognition	accuracy	Strategy games	male	0	24.25	older	2023	Asia	Korea	Asia_RTS	perception	Peripheral Perception	visual field	165.76	10.17	8	151.34	12.92	8	14.42	11.62659236	0.5	2.48052044	14	Low risk	Low risk	Unclear risk	Unclear risk	Low risk	Low risk
110	10	Kim et al., 2023	0.690702085	3.774889481	16	0.264908418	0.514692547	-0.318095307	1.699499477	8	8	Professional vs.Amateur	Basic cognition	accuracy	Strategy games	male	0	24.25	older	2023	Asia	Korea	Asia_RTS	motor control	Eye movement and coordination(Direction_Clockwise)	accuracy	28.92	1.33	8	28.11	0.83	8	0.81	1.108557621	0.5	1.461358408	14	Low risk	Low risk	Unclear risk	Unclear risk	Low risk	Low risk
111	10	Kim et al., 2023	1.084715559	3.487127329	16	0.286768995	0.535508165	0.035119555	2.134311564	8	8	Professional vs.Amateur	Basic cognition	accuracy	Strategy games	male	0	24.25	older	2023	Asia	Korea	Asia_RTS	motor control	Eye movement and coordination(Direction_Clockwise)	accuracy	28.93	0.97	8	27.74	1.1	8	1.19	1.037039054	0.5	2.294995536	14	Low risk	Low risk	Unclear risk	Unclear risk	Low risk	Low risk
112	10	Kim et al., 2023	0.811773845	3.695586769	16	0.270593024	0.520185567	-0.207789867	1.831337556	8	8	Professional vs.Amateur	Basic cognition	accuracy	Strategy games	male	0	24.25	older	2023	Asia	Korea	Asia_RTS	motor control	Eye movement and coordination(Direction_Clockwise)	accuracy	28.9	1.49	8	27.55	1.65	8	1.35	1.572036895	0.5	1.717516942	14	Low risk	Low risk	Unclear risk	Unclear risk	Low risk	Low risk
113	10	Kim et al., 2023	0.915685563	3.620532016	16	0.276202502	0.525549714	-0.114391876	1.945763002	8	8	Professional vs.Amateur	Basic cognition	accuracy	Strategy games	male	0	24.25	older	2023	Asia	Korea	Asia_RTS	motor control	Eye movement and coordination(Direction_Clockwise)	accuracy	28.67	1.19	8	27.56	1.1	8	1.11	1.145883938	0.5	1.937368983	14	Low risk	Low risk	Unclear risk	Unclear risk	Low risk	Low risk
114	10	Kim et al., 2023	0.481219169	3.887471364	16	0.257236622	0.507184997	-0.512863426	1.475301763	8	8	Professional vs.Amateur	Basic cognition	accuracy	Strategy games	male	0	24.25	older	2023	Asia	Korea	Asia_RTS	motor control	Eye movement and coordination(Direction_Clockwise)	accuracy	29.2	1.1	8	28.66	1.02	8	0.54	1.060754448	0.5	1.018143268	14	Low risk	Low risk	Unclear risk	Unclear risk	Low risk	Low risk
115	11	Wang et al., 2022	0.478143519	19.03036276	82	0.052547606	0.229232646	0.028847534	0.927439505	33	48	Professional vs.Amateur	Basic cognition	speed	Mix games	male	0	22.7	older	2019	Asia	China	Asia_Other	top down attention	2DMOT	speed	1.405359091	0.456337301	33	1.19138151	0.43411919	48	0.213977581	0.443253143	0.226133508	2.134772153	79	Low risk	High risk	Unclear risk	High risk	Unclear risk	Low risk
116	11	Wang et al., 2022	0.168102366	19.48907509	82	0.051310798	0.226518869	-0.275874618	0.612079351	33	48	Professional vs.Amateur	Basic cognition	speed	Mix games	male	0	22.7	older	2019	Asia	China	Asia_Other	top down attention	3DMOT	speed	1.494016667	0.583031868	33	1.399146173	0.542000314	48	0.094870494	0.558983719	0.226133508	0.750528317	79	Low risk	High risk	Unclear risk	High risk	Unclear risk	Low risk
117	12	Cretenoud et al.,2021	-0.009132362	12.60631248	94	0.079325338	0.281647542	-0.561161545	0.542896822	15	79	High-ranked vs. Amateur	Basic cognition	accuracy	Shooting games	male	0	21.9	younger	2021	EA	Switzerland	EA_FPS	spatial cognition	1-back	accuracy	0.706666667	0.113572926	15	0.707911392	0.138706496	79	-0.001244725	0.135183599	0.281646755	-0.032692238	92	Low risk	High risk	Unclear risk	Unclear risk	Low risk	Low risk
118	12	Cretenoud et al.,2021	-0.605128634	12.30426014	94	0.081272664	0.285083609	-1.163892507	-0.046364761	15	79	High-ranked vs. Amateur	Basic cognition	speed	Shooting games	male	0	21.9	younger	2021	EA	Switzerland	EA_FPS	bottom up attention	Simple reaction times	speed	202.1455245	15.18240734	15	215.4758046	22.84016308	79	-13.3302801	21.84868287	0.281646755	-2.166253425	92	Low risk	High risk	Unclear risk	Unclear risk	Low risk	Low risk
119	12	Cretenoud et al.,2021	-0.513618588	12.38725928	94	0.080728108	0.284126922	-1.070507355	0.043270178	15	79	High-ranked vs. Amateur	Basic cognition	speed	Shooting games	male	0	21.9	younger	2021	EA	Switzerland	EA_FPS	perception	Freiburg visual acuity 1	speed	1.309970312	0.306413562	15	1.501635015	0.380419613	79	-0.191664703	0.370113646	0.281646755	-1.838663654	92	Low risk	High risk	Unclear risk	Unclear risk	Low risk	Low risk
120	12	Cretenoud et al.,2021	-0.5082331	12.39175256	94	0.080698835	0.284075404	-1.065020892	0.048554693	15	79	High-ranked vs. Amateur	Basic cognition	speed	Shooting games	male	0	21.9	younger	2021	EA	Switzerland	EA_FPS	perception	Freiburg visual acuity 2	speed	1.371817355	0.262839737	15	1.555780326	0.373655405	79	-0.183962971	0.359005547	0.281646755	-1.819384558	92	Low risk	High risk	Unclear risk	Unclear risk	Low risk	Low risk
121	12	Cretenoud et al.,2021	-0.327143146	12.5165588	94	0.079894164	0.282655557	-0.881148038	0.226861745	15	79	High-ranked vs. Amateur	Basic cognition	speed	Shooting games	male	0	21.9	younger	2021	EA	Switzerland	EA_FPS	bottom up attention	Visual search-4	speed	576.2666667	90.29294915	15	605.1202532	86.96234873	79	-28.8535865	87.47735986	0.281646755	-1.171114572	92	Low risk	High risk	Unclear risk	Unclear risk	Low risk	Low risk
122	12	Cretenoud et al.,2021	-0.102676872	12.59747741	94	0.079380972	0.28174629	-0.6548996	0.449545856	15	79	High-ranked vs. Amateur	Basic cognition	speed	Shooting games	male	0	21.9	younger	2021	EA	Switzerland	EA_FPS	bottom up attention	Visual search-6	speed	806.1666667	178.3651618	15	825.5253165	188.5052182	79	-19.3586498	186.9976395	0.281646755	-0.367565031	92	Low risk	High risk	Unclear risk	Unclear risk	Low risk	Low risk
123	13	Rohlcke et al., 2018	0.01079279	16.04929276	304	0.062308042	0.249615788	-0.478454154	0.500039734	17	287	High-ranked vs. Amateur	Higher cognition	accuracy	Strategy games	both	0.054	22.463	older	2018	EA	Switzerland	EA_RTS	verbal cognition	WM_OperationSpan	accuracy	49.58823529	13.85216059	17	49.42857143	14.80576878	287	0.15966386	14.7567925	0.249615404	0.043345426	302	Low risk	Low risk	Unclear risk	High risk	Unclear risk	Low risk
124	13	Rohlcke et al., 2018	0.393199277	15.98410908	304	0.062562136	0.25012424	-0.097044234	0.883442788	17	287	High-ranked vs. Amateur	Higher cognition	accuracy	Strategy games	both	0.054	22.463	older	2018	EA	Switzerland	EA_RTS	spatial cognition	WM_SpatialSpan	accuracy	16.35294118	3.219883082	17	15.07317073	3.248164309	287	1.27977045	3.246672146	0.249615404	1.579145911	302	Low risk	Low risk	Unclear risk	High risk	Unclear risk	Low risk
125	13	Rohlcke et al., 2018	-0.137521011	16.04133395	304	0.062338955	0.249677703	-0.626889309	0.351847286	17	287	High-ranked vs. Amateur	Higher cognition	accuracy	Strategy games	both	0.054	22.463	older	2018	EA	Switzerland	EA_RTS	verbal cognition	WM_DigitSpan	accuracy	3.470588235	1.62471717	17	3.909407666	3.248164309	287	-0.438819431	3.182994294	0.249615404	-0.552304532	302	Low risk	Low risk	Unclear risk	High risk	Unclear risk	Low risk
126	14	Bickmann et al., 2021	-0.084072708	9.465344484	38	0.105648558	0.325036242	-0.721143742	0.552998325	18	20	Professional vs.Amateur	Basic cognition	speed	Mix games	both	0.079	23.38461538	older	2021	EA	German	EA_Other	bottom up attention	Simple Visual Reaction Test,Reaction times	speed	249.27	27.58	18	252.14	37.89	20	-2.87	33.42011566	0.324893145	-0.264322054	36	Low risk	Low risk	Unclear risk	Unclear risk	Unclear risk	Low risk
127	14	Bickmann et al., 2021	-0.237078734	9.40777028	38	0.106295112	0.326029312	-0.876096186	0.401938719	18	20	Professional vs.Amateur	Basic cognition	speed	Mix games	both	0.079	23.38461538	older	2021	EA	German	EA_Other	motor control	Simple Visual Reaction Test,motor reaction times	speed	105.08	24.97	18	112.08	32.02	20	-7	28.90590237	0.324893145	-0.745368372	36	Low risk	Low risk	Unclear risk	Unclear risk	Unclear risk	Low risk
128	14	Bickmann et al., 2021	0.748655114	8.855015397	38	0.112930351	0.336051114	0.089994931	1.407315298	18	20	Professional vs.Amateur	Basic cognition	accuracy	Mix games	both	0.079	23.38461538	older	2021	EA	German	EA_Other	bottom up attention	Simple Visual Reaction Test,correct responses	accuracy	28	0.0025	18	27.45	0.99	20	0.55	0.719220377	0.324893145	2.353749053	36	Low risk	Low risk	Unclear risk	Unclear risk	Unclear risk	Low risk
129	14	Bickmann et al., 2021	-0.267219511	9.390102363	38	0.106495112	0.326335888	-0.906837851	0.37239883	18	20	Professional vs.Amateur	Basic cognition	speed	Mix games	both	0.079	23.38461538	older	2021	EA	German	EA_Other	bottom up attention	Simple Acoustic Reaction Test,Reaction times	speed	208.41	27.83	18	217.02	34.53	20	-8.61	31.54395012	0.324893145	-0.840130064	36	Low risk	Low risk	Unclear risk	Unclear risk	Unclear risk	Low risk
130	14	Bickmann et al., 2021	-0.27704931	9.383899414	38	0.106565507	0.326443727	-0.916879015	0.362780396	18	20	Professional vs.Amateur	Basic cognition	speed	Mix games	both	0.079	23.38461538	older	2021	EA	German	EA_Other	motor control	Simple Acoustic Reaction Test,motor reaction times	speed	101.84	22.09	18	108.02	21.61	20	-6.18	21.83798144	0.324893145	-0.871034656	36	Low risk	Low risk	Unclear risk	Unclear risk	Unclear risk	Low risk
131	14	Bickmann et al., 2021	0.423722292	9.266300651	38	0.107917932	0.328508648	-0.220154657	1.067599242	18	20	Professional vs.Amateur	Basic cognition	accuracy	Mix games	both	0.079	23.38461538	older	2021	EA	German	EA_Other	bottom up attention	Simple Acoustic Reaction Test,correct responses	accuracy	27.94	0.24	18	27.75	0.56	20	0.19	0.438988737	0.324893145	1.33217008	36	Low risk	Low risk	Unclear risk	Unclear risk	Unclear risk	Low risk
132	14	Bickmann et al., 2021	0.023317437	8.971614368	36	0.11146266	0.33386024	-0.631048633	0.677683508	17	19	Professional vs.Amateur	Basic cognition	speed	Mix games	both	0.083	23.38461538	older	2021	EA	German	EA_Other	bottom up attention	Choice Reaction Test,Reaction times	speed	478.35	72.76	17	476.69	66.68	19	1.66	69.60736202	0.33384893	0.071433664	34	Low risk	Low risk	Unclear risk	Unclear risk	Unclear risk	Low risk
133	14	Bickmann et al., 2021	-0.173026944	8.938873608	36	0.111870918	0.334471102	-0.828590304	0.482536417	17	19	Professional vs.Amateur	Basic cognition	speed	Mix games	both	0.083	23.38461538	older	2021	EA	German	EA_Other	motor control	Choice Reaction Test,motor reaction times	speed	111.22	30.57	17	116.06	24.13	19	-4.84	27.35013851	0.33384893	-0.530073194	34	Low risk	Low risk	Unclear risk	Unclear risk	Unclear risk	Low risk
134	14	Bickmann et al., 2021	-0.243118636	8.90662024	36	0.112276034	0.335076162	-0.899867914	0.413630642	17	19	Professional vs.Amateur	Basic cognition	accuracy	Mix games	both	0.083	23.38461538	older	2021	EA	German	EA_Other	bottom up attention	Choice Reaction Test,correct responses	accuracy	15.88	0.33	17	15.95	0.23	19	-0.07	0.281518989	0.33384893	-0.744801181	34	Low risk	Low risk	Unclear risk	Unclear risk	Unclear risk	Low risk
135	15	Phillips & Green, 2023	0.046140833	21.43762119	88	0.046646967	0.215979088	-0.377178181	0.469459846	51	37	Professional vs.Amateur	Higher cognition	accuracy	Other games	both	0.054	23.48	older	2023	EA	America	EA_Other	problem solving	UCMRT	accuracy	0.598039216	0.21982056	51	0.587837838	0.218233248	37	0.010201378	0.219157503	0.215951083	0.215549545	86	Low risk	Unclear risk	Unclear risk	High risk	Low risk	Low risk
136	15	Phillips & Green, 2023	-0.37399379	20.24529145	85	0.049394201	0.222248062	-0.809599992	0.061612413	50	35	Professional vs.Amateur	Basic cognition	speed	Other games	both	0.054	23.48	older	2023	EA	America	EA_Other	bottom up attention	Serial Reaction Task	speed	310.38	60.17318204	50	331.8	51.42887722	35	-21.42	56.75431941	0.220389266	-1.712498138	83	Low risk	Unclear risk	Unclear risk	High risk	Low risk	Low risk
137	15	Phillips & Green, 2023	0.102172798	21.41594325	88	0.046694184	0.216088371	-0.32136041	0.525706006	51	37	Professional vs.Amateur	Basic cognition	accuracy	Other games	both	0.054	23.48	older	2023	EA	America	EA_Other	spatial cognition	Corsi Block Tapping (Blockspan)	accuracy	7.176470588	1.306994757	51	7.054054054	0.99849737	37	0.122416534	1.187647943	0.215951083	0.477306086	86	Low risk	Unclear risk	Unclear risk	High risk	Low risk	Low risk
138	15	Phillips & Green, 2023	-0.692590563	20.25918208	88	0.049360334	0.222171858	-1.128047404	-0.257133722	51	37	Professional vs.Amateur	Basic cognition	speed	Other games	both	0.054	23.48	older	2023	EA	America	EA_Other	bottom up attention	Simple Visual RT	speed	240.4313725	24.96978566	51	257.75	24.53030196	37	-17.3186275	24.78676398	0.215951083	-3.23547653	86	Low risk	Unclear risk	Unclear risk	High risk	Low risk	Low risk
139	15	Phillips & Green, 2023	-0.256482364	21.27268593	88	0.047008638	0.216814756	-0.681439285	0.168474558	51	37	Professional vs.Amateur	Basic cognition	speed	Other games	both	0.054	23.48	older	2023	EA	America	EA_Other	bottom up attention	Simple Audio RT	speed	235.2941176	31.98830669	51	243.8571429	34.57165862	37	-8.5630253	33.09425811	0.215951083	-1.198172069	86	Low risk	Unclear risk	Unclear risk	High risk	Low risk	Low risk
140	15	Phillips & Green, 2023	-0.287251451	20.87032627	86	0.047914919	0.218894768	-0.716285195	0.141782294	49	37	Professional vs.Amateur	Basic cognition	speed	Other games	both	0.054	23.48	older	2023	EA	America	EA_Other	perception	Paced motor timing (ms deviation)	speed	97.92969283	107.814946	49	130.5057315	118.2147871	37	-32.57603867	112.3899195	0.217796213	-1.330823889	84	Low risk	Unclear risk	Unclear risk	High risk	Low risk	Low risk
141	15	Phillips & Green, 2023	-0.78903484	19.58679	86	0.051054818	0.225953132	-1.23190298	-0.3461667	49	37	Professional vs.Amateur	Basic cognition	speed	Other games	both	0.054	23.48	older	2023	EA	America	EA_Other	bottom up attention	Sustained attention	speed	296.3979592	42.90128927	49	333.1621622	50.21205782	37	-36.764203	46.17642369	0.217796213	-3.655565228	84	Low risk	Unclear risk	Unclear risk	High risk	Low risk	Low risk
142	15	Phillips & Green, 2023	0.201684755	20.97681344	86	0.047671683	0.21833846	-0.226258626	0.629628136	49	37	Professional vs.Amateur	Basic cognition	accuracy	Other games	both	0.054	23.48	older	2023	EA	America	EA_Other	bottom up attention	Sustained attention	accuracy	0.551020408	0.182805052	49	0.511351351	0.210002145	37	0.039669057	0.194926158	0.217796213	0.934396989	84	Low risk	Unclear risk	Unclear risk	High risk	Low risk	Low risk
